# Supplementary material for: Local adaptation to climate inferred from intraspecific variation in plant functional traits along a latitudinal gradient
Source: Conserv Physiol. 2024 May 5;12(1):coae018. doi: 10.1093/conphys/coae018 (PMC11074481; doi:10.1093/conphys/coae018)
Supplement: Web_Material_coae018 [file web_material_coae018.zip]

Archive with 1 entries (1 files):
- Tudor_et_al_2024_-_Conservation_Physiology_SI_-_Supplementary_Information.pdf
